# Supplementary material for: Effects of hydrolyzed fish protein and autolyzed yeast as substitutes of fishmeal in the gilthead sea bream (Sparus aurata) diet, on fish intestinal microbiome
Source: BMC Vet Res. 2020 Apr 22;16:118. doi: 10.1186/s12917-020-02335-1 (PMC7178574; doi:10.1186/s12917-020-02335-1)
Supplement: Supplementary file 1 — Additional file 1:. List of OTUs and corresponding number of reads found in sea bream intestine [file 12917_2020_2335_MOESM1_ESM.xlsx]

## Sheet: Foglio1
Additional file 1: List of OTUs and corresponding number of reads found in sea bream intestine
TAXONOMY	#OTU ID	FM_1	FM_2	FM_3	FM_4	FM_5	FM_6	FM_7	FM_8	FM_9	FM_10	FM_11	FM_12	FM_13	FM_14	FM_15	HFP_1	HFP_2	HFP_3	HFP_4	HFP_5	HFP_6	HFP_7	HFP_8	HFP_9	HFP_10	HFP_11	HFP_12	HFP_13	HFP_14	HFP_15	HY_1	HY_2	HY_3	HY_4	HY_5	HY_6	HY_7	HY_8	HY_9	HY_10	HY_11	HY_12	HY_13	HY_14	HY_15
k__Bacteria; p__Fusobacteria; c__Fusobacteriia; o__Fusobacteriales; f__Fusobacteriaceae; g__Cetobacterium; s__	11302	0	1	0	0	0	0	0	5	0	0	0	1	0	9	0	0	0	0	6	10	0	0	0	0	0	0	0	0	0	0	0	0	0	0	1	0	0	10	0	0	0	0	0	0	0
k__Bacteria; p__Firmicutes; c__Bacilli; o__Bacillales; f__Bacillaceae; g__Geobacillus; s__	106843	1	0	5	0	0	0	17	3	3	1	0	8	0	3	1	4	0	21	0	0	0	0	0	0	0	0	0	1	0	9	3	10	0	0	0	0	0	0	0	0	0	0	8	1	0
k__Bacteria; p__Cyanobacteria; c__Chloroplast; o__Streptophyta; f__; g__; s__	110514	2	2	0	0	2	4	3	0	2	1	1	4	1	0	0	2	0	0	1	0	0	4	2	0	1	1	2	0	0	1	4	3	0	5	1	6	2	0	13	2	0	2	0	2	0
k__Bacteria; p__Proteobacteria; c__Gammaproteobacteria; o__Enterobacteriales; f__Enterobacteriaceae; g__; s__	121180	0	1	27	0	0	0	0	2	0	0	17	0	0	17	0	0	0	0	0	0	9	0	0	0	0	0	0	1	12	0	11	4	0	0	5	0	4	1	0	11	0	3	0	1	4
k__Bacteria; p__Firmicutes; c__Clostridia; o__Clostridiales; f__[Tissierellaceae]; g__Peptoniphilus; s__	150112	0	0	0	0	0	0	0	0	0	8	0	6	0	0	0	0	32	0	0	5	0	0	0	0	0	0	0	15	0	0	0	0	0	0	0	0	0	0	0	0	0	0	0	0	0
k__Bacteria; p__Cyanobacteria; c__Chloroplast; o__Streptophyta; f__; g__; s__	153978	78	113	49	38	90	131	77	50	86	157	60	50	81	49	97	58	82	84	56	52	27	68	102	68	61	40	33	102	72	46	129	125	31	68	37	298	140	229	1093	49	33	184	74	222	65
k__Bacteria; p__Firmicutes; c__Bacilli; o__Bacillales; f__; g__; s__	154898	0	16	0	0	0	0	0	0	0	0	0	0	0	9	13	0	0	7	0	2	0	4	0	0	0	0	0	0	0	0	0	0	0	0	0	0	0	0	0	0	0	0	0	0	0
k__Bacteria; p__Proteobacteria; c__Alphaproteobacteria; o__Rhodobacterales; f__Rhodobacteraceae; g__Ruegeria; s__	155367	0	3	0	0	0	3	0	4	0	0	0	10	0	0	0	1	10	0	0	0	1	75	18	0	2	0	0	0	0	0	0	0	10	0	0	0	0	0	0	0	0	0	0	0	2
k__Bacteria; p__Proteobacteria; c__Gammaproteobacteria; o__Vibrionales; f__Vibrionaceae; g__Photobacterium; s__angustum	161024	0	0	0	2	1	0	0	0	12	0	0	1	0	3	1	7	4	0	20	12	8	8	2	9	15	0	0	0	6	0	0	0	5	2	0	0	0	1	2	11	0	0	6	3	1
k__Bacteria; p__Firmicutes; c__Bacilli; o__Lactobacillales; f__Lactobacillaceae; g__Lactobacillus; s__	221299	1056	1300	1309	1330	858	1251	1176	1744	849	1208	1164	1340	1241	999	945	784	1104	1827	664	1279	1196	1083	1022	739	517	974	815	766	956	757	424	226	418	186	103	353	182	167	72	178	599	271	503	434	140
k__Bacteria; p__Proteobacteria; c__Gammaproteobacteria; o__Legionellales; f__Coxiellaceae; g__; s__	237689	0	0	0	6	0	0	30	0	0	11	0	0	0	0	0	0	0	0	0	0	0	0	0	0	0	0	0	0	0	0	0	0	0	0	8	0	0	0	0	0	0	0	0	0	0
k__Bacteria; p__Firmicutes; c__Bacilli; o__Bacillales; f__Thermoactinomycetaceae; g__; s__	272839	0	0	0	0	0	0	0	0	0	0	0	0	0	0	0	0	0	0	0	0	20	10	0	0	0	0	0	0	0	0	1	0	0	0	0	0	0	0	0	0	0	0	4	0	0
k__Bacteria; p__Actinobacteria; c__Actinobacteria; o__Actinomycetales; f__Microbacteriaceae; g__Salinibacterium; s__	279325	1	0	0	7	0	0	0	13	0	0	0	0	0	0	0	16	0	0	0	0	3	21	0	0	0	0	0	0	0	0	5	0	0	0	0	0	0	0	0	0	0	0	0	0	0
k__Bacteria; p__Firmicutes; c__Clostridia; o__Clostridiales; f__Clostridiaceae; g__Clostridium; s__perfringens	282549	0	0	0	0	0	0	18	0	0	0	1	2	0	50	0	0	4	0	0	0	0	0	0	0	0	0	91	163	18	0	0	0	0	0	1	21	0	0	0	0	0	0	0	15	51
k__Bacteria; p__Firmicutes; c__Bacilli; o__Bacillales; f__Bacillaceae; g__Bacillus; s__	289634	0	0	12	0	0	0	0	1	0	0	0	3	27	0	0	0	0	0	0	0	0	1	0	0	0	0	0	0	0	0	0	0	0	0	0	0	0	0	0	0	0	0	0	0	0
k__Bacteria; p__Firmicutes; c__Bacilli; o__Lactobacillales; f__Lactobacillaceae; g__Lactobacillus; s__	292057	34	13	24	38	4	23	4	34	26	6	44	18	23	27	6	24	0	0	34	13	48	0	0	1	17	0	5	29	0	8	13	0	0	3	2	0	1	3	0	0	0	0	0	2	0
k__Bacteria; p__Firmicutes; c__Bacilli; o__Lactobacillales; f__; g__; s__	301921	33	0	0	0	2	1	28	0	0	0	0	3	8	0	7	16	0	0	0	0	1	0	0	12	0	0	0	3	5	0	0	0	0	0	11	0	6	0	11	0	0	0	0	0	2
k__Bacteria; p__Firmicutes; c__Clostridia; o__Clostridiales; f__[Tissierellaceae]; g__Tepidimicrobium; s__	312984	17	11	20	0	14	0	0	0	9	0	2	0	3	0	0	0	7	2	15	15	0	0	17	5	0	0	8	3	0	8	0	9	17	1	0	3	0	2	0	0	0	0	0	0	0
k__Bacteria; p__Bacteroidetes; c__Bacteroidia; o__Bacteroidales; f__Prevotellaceae; g__Prevotella; s__	321459	0	0	0	0	0	0	0	0	0	5	0	0	0	0	0	0	0	0	0	0	0	0	0	0	0	0	0	0	0	0	1	0	0	0	11	0	7	0	1	0	0	9	11	9	0
k__Bacteria; p__Firmicutes; c__Bacilli; o__Bacillales; f__Bacillaceae; g__Bacillus; s__thermoamylovorans	322136	0	0	0	0	0	0	0	0	0	0	0	0	0	0	0	12	0	0	0	0	10	0	0	0	0	0	6	7	0	5	0	0	0	0	0	0	0	12	0	0	0	0	0	0	0
k__Bacteria; p__Proteobacteria; c__Alphaproteobacteria; o__Rhodobacterales; f__Rhodobacteraceae; g__; s__	328931	0	32	0	1	0	20	0	18	0	0	0	21	0	0	0	15	41	0	0	0	6	239	132	5	4	0	0	0	9	0	0	0	62	0	0	0	0	0	9	0	0	0	0	0	15
k__Bacteria; p__Firmicutes; c__Bacilli; o__Lactobacillales; f__Lactobacillaceae; g__Lactobacillus; s__agilis	342801	0	0	2	0	0	0	0	5	0	0	0	0	10	0	0	0	0	0	0	0	0	0	0	6	8	24	0	0	2	0	0	0	0	0	0	0	0	0	0	0	0	0	12	0	0
k__Bacteria; p__Firmicutes; c__Bacilli; o__Turicibacterales; f__Turicibacteraceae; g__Turicibacter; s__	347529	0	30	0	0	0	0	13	0	0	0	0	0	0	0	0	0	0	0	0	0	5	0	0	0	8	0	0	0	0	0	0	0	0	0	0	0	0	0	0	0	0	0	0	0	0
k__Bacteria; p__Firmicutes; c__Bacilli; o__Bacillales; f__Bacillaceae; g__Bacillus; s__	357169	0	8	0	0	1	9	0	0	14	0	0	2	0	0	12	26	0	0	8	3	22	34	0	0	0	0	0	0	0	0	13	0	0	1	1	1	9	13	6	16	0	0	12	0	1
k__Bacteria; p__Firmicutes; c__Clostridia; o__Clostridiales; f__Clostridiaceae; g__; s__	359750	0	0	0	0	0	0	0	0	0	0	0	0	0	0	0	3	0	10	0	0	14	0	0	0	6	0	0	0	0	0	0	0	0	0	0	0	0	0	0	0	0	0	0	0	0
k__Bacteria; p__Proteobacteria; c__Alphaproteobacteria; o__Rhodobacterales; f__Rhodobacteraceae; g__; s__	369920	0	30	3	0	0	3	0	2	0	0	0	2	0	1	0	0	3	0	0	0	2	45	47	18	0	0	3	0	1	0	10	0	20	0	3	0	0	0	0	3	0	0	1	0	8
k__Bacteria; p__Cyanobacteria; c__Chloroplast; o__Streptophyta; f__; g__; s__	432284	27	26	21	12	18	10	16	19	16	24	29	24	39	19	43	39	18	22	19	21	21	32	12	18	24	8	18	18	27	12	35	22	13	13	16	11	20	8	20	17	12	19	17	19	22
k__Bacteria; p__Cyanobacteria; c__Chloroplast; o__Streptophyta; f__; g__; s__	467605	40	22	39	22	33	17	23	11	10	10	32	13	19	25	24	16	28	5	6	19	28	21	11	27	10	8	16	11	7	9	23	12	10	10	16	13	10	7	7	20	6	8	8	11	16
k__Bacteria; p__Proteobacteria; c__Gammaproteobacteria; o__Vibrionales; f__Vibrionaceae; g__Photobacterium; s__damselae	536986	0	16	228	173	54	152	839	83	641	313	12	2430	65	0	39	38	662	20	1762	1450	87	7	903	669	1225	0	347	6	0	62	0	162	0	25	1	37	18	8	764	2	46	0	447	889	2
k__Bacteria; p__Proteobacteria; c__Alphaproteobacteria; o__Rhodobacterales; f__Rhodobacteraceae; g__; s__	548736	0	6	0	0	0	4	8	0	0	0	0	0	0	13	5	0	0	0	0	0	0	0	18	0	0	0	0	0	0	0	0	0	0	0	0	0	0	0	0	0	0	0	1	0	0
k__Bacteria; p__Firmicutes; c__Bacilli; o__Lactobacillales; f__Lactobacillaceae; g__Lactobacillus; s__	553352	2	2	0	5	5	1	5	4	2	3	3	6	10	5	0	3	0	1	0	11	9	1	2	13	2	0	0	0	3	0	0	0	0	0	0	0	0	0	0	0	0	0	0	0	0
k__Bacteria; p__Proteobacteria; c__Gammaproteobacteria; o__Vibrionales; f__Vibrionaceae; g__Photobacterium; s__	554346	14	0	14	2	0	0	0	0	0	0	0	9	0	0	2	1	0	0	0	13	17	8	0	0	2	0	4	0	0	0	6	2	0	0	0	4	0	0	0	0	0	0	0	0	0
k__Bacteria; p__Firmicutes; c__Clostridia; o__Clostridiales; f__Clostridiaceae; g__SMB53; s__	555945	0	0	0	0	0	0	0	0	0	0	0	0	0	5	0	7	7	0	3	0	0	5	0	0	0	0	0	6	0	14	2	0	0	0	0	0	0	2	0	6	0	0	0	0	0
k__Bacteria; p__Proteobacteria; c__Gammaproteobacteria; o__Vibrionales; f__Vibrionaceae; g__Vibrio; s__metschnikovii	557957	46	474	4	33	130	183	30	102	139	158	10	68	27	12	69	22	0	12	14	3	21	0	0	0	49	0	20	8	0	0	22	27	9	41	16	69	45	2	112	10	1	10	10	10	1
k__Bacteria; p__Proteobacteria; c__Betaproteobacteria; o__Burkholderiales; f__Comamonadaceae; g__Comamonas; s__	558170	0	10	1	0	0	35	3	9	9	1	0	0	16	7	6	22	59	5	0	15	0	0	0	1	9	0	2	18	0	0	6	1	25	0	2	2	10	7	0	1	7	0	0	1	16
k__Bacteria; p__Proteobacteria; c__Betaproteobacteria; o__Burkholderiales; f__Alcaligenaceae; g__Achromobacter; s__	558264	0	5	0	0	0	0	0	0	0	0	0	0	6	25	0	0	0	0	0	0	0	0	0	0	0	0	0	0	0	3	0	0	0	0	0	5	0	0	2	0	0	0	0	0	0
k__Bacteria; p__Proteobacteria; c__Alphaproteobacteria; o__Rhodobacterales; f__Rhodobacteraceae; g__; s__	562126	0	27	6	0	0	21	0	15	1	0	0	10	0	1	0	0	14	1	0	0	19	80	58	64	0	0	2	0	0	0	8	0	22	0	12	0	0	0	1	0	0	0	4	0	19
k__Bacteria; p__Proteobacteria; c__Gammaproteobacteria; o__Vibrionales; f__Pseudoalteromonadaceae; g__; s__	563900	0	0	0	0	0	0	0	0	0	0	0	0	0	0	0	0	0	0	0	0	0	0	6	373	1	0	0	0	0	0	0	0	0	0	0	6	0	0	0	0	0	0	0	0	0
k__Bacteria; p__Actinobacteria; c__Actinobacteria; o__Actinomycetales; f__Corynebacteriaceae; g__Corynebacterium; s__	572970	5	0	0	0	1	7	1	6	1	8	0	7	0	1	6	0	6	0	0	0	0	0	0	0	0	0	0	2	0	0	5	4	0	2	0	0	1	5	0	0	0	0	5	2	0
k__Bacteria; p__Firmicutes; c__Bacilli; o__Lactobacillales; f__Lactobacillaceae; g__Lactobacillus; s__	573214	1	4	0	1	10	0	0	0	0	0	0	0	0	0	0	0	0	0	0	0	0	0	2	0	0	0	0	0	0	0	6	2	0	5	1	3	3	0	8	8	3	0	0	2	7
k__Bacteria; p__Firmicutes; c__Bacilli; o__Bacillales; f__Bacillaceae; g__Bacillus; s__	574051	0	2	2	0	2	13	6	0	0	6	0	2	0	0	0	8	0	0	0	4	1	0	0	0	0	0	2	0	0	1	0	7	2	1	0	8	12	4	3	0	0	2	2	0	7
k__Bacteria; p__Firmicutes; c__Bacilli; o__Bacillales; f__Bacillaceae; g__Bacillus; s__	576724	0	0	0	0	0	0	0	10	0	0	0	1	9	0	0	0	0	0	1	0	1	0	1	0	0	0	0	0	0	0	1	0	0	0	0	4	7	1	6	0	0	0	7	0	0
k__Bacteria; p__Firmicutes; c__Bacilli; o__Bacillales; f__Bacillaceae; g__Bacillus; s__	578786	0	6	4	0	8	22	8	0	0	11	0	5	0	0	0	30	0	0	0	10	1	0	0	0	0	0	5	1	0	5	0	13	10	12	3	16	17	5	13	0	0	4	12	0	22
k__Bacteria; p__Proteobacteria; c__Gammaproteobacteria; o__Pseudomonadales; f__Moraxellaceae; g__; s__	580411	0	0	45	0	0	0	0	0	0	4	0	0	0	0	0	0	0	0	0	0	9	0	0	0	0	0	3	9	0	0	0	0	0	3	0	0	1	0	0	0	0	0	0	0	0
k__Bacteria; p__Firmicutes; c__Bacilli; o__Lactobacillales; f__Lactobacillaceae; g__Lactobacillus; s__	581474	16	7	5	17	18	1	4	19	8	9	8	17	16	20	0	18	0	5	4	38	28	23	0	46	16	0	1	0	8	1	0	0	0	0	0	0	0	0	0	0	0	0	0	0	0
k__Bacteria; p__Firmicutes; c__Bacilli; o__Lactobacillales; f__Lactobacillaceae; g__Lactobacillus; s__	586968	5	12	0	0	1	0	0	0	0	0	0	0	0	0	0	0	0	0	0	0	0	0	9	0	0	0	0	0	0	0	6	1	0	2	1	8	7	0	5	0	1	0	0	1	0
k__Bacteria; p__Firmicutes; c__Bacilli; o__Lactobacillales; f__Lactobacillaceae; g__Lactobacillus; s__	588197	13	16	0	0	6	9	0	3	0	0	0	7	2	0	0	0	2	0	0	0	1	24	0	0	0	0	0	0	0	0	0	0	0	0	1	0	0	0	0	0	0	0	2	0	0
k__Bacteria; p__Firmicutes; c__Bacilli; o__Lactobacillales; f__Lactobacillaceae; g__Lactobacillus; s__	589114	0	0	2	1	0	6	0	0	0	3	1	2	0	0	7	1	0	0	0	14	0	0	19	15	0	0	0	1	0	14	0	0	0	9	0	0	0	0	0	0	0	0	3	0	0
k__Bacteria; p__Proteobacteria; c__Alphaproteobacteria; o__Sphingomonadales; f__Sphingomonadaceae; g__Sphingomonas; s__	590099	14	0	16	2	5	0	39	6	2	0	0	0	0	0	0	0	0	0	0	0	0	0	0	19	0	0	0	0	0	0	0	0	0	2	0	0	0	8	0	0	0	0	0	0	0
k__Bacteria; p__Firmicutes; c__Bacilli; o__Bacillales; f__Bacillaceae; g__Bacillus; s__flexus	656443	0	0	0	0	0	5	0	0	0	0	0	0	17	0	0	0	0	0	6	0	0	0	21	0	0	0	0	0	0	0	0	0	0	0	0	0	0	0	0	0	6	0	0	0	0
k__Bacteria; p__Proteobacteria; c__Gammaproteobacteria; o__Enterobacteriales; f__Enterobacteriaceae; g__Erwinia; s__	656889	28	3	51	0	0	3	3	0	0	0	1	1	4	0	0	0	0	0	0	8	0	0	0	0	0	0	2	0	0	0	1	1	27	9	10	1	0	5	14	0	0	4	3	3	18
k__Bacteria; p__Proteobacteria; c__Gammaproteobacteria; o__Alteromonadales; f__Shewanellaceae; g__Shewanella; s__	663258	24	168	8	7	50	119	18	30	17	62	4	57	58	5	18	0	0	0	0	0	1	0	0	6	16	0	18	0	11	0	19	31	10	29	0	28	6	8	30	1	0	3	5	11	0
k__Bacteria; p__Firmicutes; c__Bacilli; o__Bacillales; f__Bacillaceae; g__Bacillus; s__flexus	680608	0	0	0	0	0	0	0	0	0	0	0	0	12	0	0	0	0	0	0	0	0	0	34	6	0	0	0	0	1	0	0	0	0	0	0	0	0	8	0	0	1	0	0	0	0
k__Bacteria; p__Cyanobacteria; c__Chloroplast; o__Streptophyta; f__; g__; s__	683178	55	73	65	27	51	53	65	56	60	29	75	26	69	48	58	81	47	42	67	59	66	75	38	74	57	12	48	49	74	56	33	29	44	25	40	23	29	25	28	48	27	19	31	38	30
k__Bacteria; p__Firmicutes; c__Bacilli; o__Bacillales; f__Bacillaceae; g__Bacillus; s__	697578	0	0	0	15	0	0	0	0	15	0	1	0	0	0	4	4	0	0	0	0	0	0	0	0	13	0	0	7	0	0	0	0	0	0	0	2	3	1	18	5	3	0	3	0	0
k__Bacteria; p__Firmicutes; c__Bacilli; o__Lactobacillales; f__Lactobacillaceae; g__Lactobacillus; s__	703741	0	1	1	2	0	1	0	3	1	2	1	2	1	0	1	2	2	7	0	3	2	1	1	5	2	7	0	1	0	0	1	3	3	1	2	2	0	3	5	1	3	2	4	3	4
k__Bacteria; p__Firmicutes; c__Bacilli; o__Bacillales; f__Bacillaceae; g__; s__	711256	0	0	0	0	0	0	24	0	0	0	0	0	0	0	0	0	0	0	0	0	0	0	0	0	0	0	0	0	0	0	0	0	6	0	0	0	0	0	0	0	0	13	0	0	0
k__Bacteria; p__Firmicutes; c__Bacilli; o__Lactobacillales; f__Lactobacillaceae; g__Lactobacillus; s__	725198	0	0	2	2	0	1	4	1	1	0	0	2	4	2	0	18	3	0	0	2	7	2	3	1	0	0	2	0	0	2	0	0	0	0	0	0	0	0	0	4	1	0	1	0	0
k__Bacteria; p__Fusobacteria; c__Fusobacteriia; o__Fusobacteriales; f__Fusobacteriaceae; g__Psychrilyobacter; s__	726699	0	0	0	0	0	3	0	5	0	0	0	0	0	5	0	4	0	0	7	0	4	0	20	8	0	0	0	0	2	0	0	1	0	0	5	0	0	0	10	0	0	0	1	4	0
k__Bacteria; p__Cyanobacteria; c__Chloroplast; o__Streptophyta; f__; g__; s__	735769	4465	4955	3531	5081	5478	3207	4047	3266	5831	3724	3606	2891	3098	5108	2527	4318	2671	4189	3674	2607	3681	3450	2681	3336	4817	4464	4165	3797	4712	3436	3800	5028	4680	5446	3883	4781	4440	5823	5362	5741	4944	5122	3018	3919	3278
k__Bacteria; p__Proteobacteria; c__Gammaproteobacteria; o__Enterobacteriales; f__Enterobacteriaceae; g__; s__	782953	1	16	0	0	0	0	0	0	8	0	1	0	0	0	0	2	0	0	0	1	0	0	0	0	0	0	1	0	0	0	0	0	0	0	3	0	0	0	1	1	0	0	2	0	0
k__Bacteria; p__Firmicutes; c__Clostridia; o__Clostridiales; f__Clostridiaceae; g__Clostridium; s__	791998	0	0	0	0	0	0	0	0	0	0	0	0	0	0	0	0	0	0	0	0	0	0	10	0	0	0	0	0	0	9	0	0	25	1	0	0	0	0	0	0	0	0	0	0	2
k__Bacteria; p__Firmicutes; c__Bacilli; o__Lactobacillales; f__Lactobacillaceae; g__Lactobacillus; s__	807795	163	132	176	123	101	131	127	133	136	126	120	112	130	93	166	175	281	262	62	191	140	87	135	114	77	201	111	158	125	127	104	268	290	207	182	357	157	213	353	248	180	189	320	269	261
k__Bacteria; p__Firmicutes; c__Clostridia; o__Clostridiales; f__Veillonellaceae; g__Megasphaera; s__	816147	0	0	0	0	15	0	0	0	0	0	0	0	0	0	0	0	0	0	0	0	0	0	0	0	2	0	0	0	0	0	16	1	0	6	0	12	10	5	0	5	1	14	4	1	23
k__Bacteria; p__Firmicutes; c__Clostridia; o__Clostridiales; f__Veillonellaceae; g__Megasphaera; s__	817140	0	0	0	1	0	0	0	0	0	0	0	0	0	0	0	0	0	0	0	7	0	0	0	0	0	0	0	0	0	0	3	19	0	0	0	17	0	0	0	0	30	0	3	3	0
k__Bacteria; p__Spirochaetes; c__[Brevinematae]; o__[Brevinematales]; f__Brevinemataceae; g__; s__	821884	0	0	0	0	0	0	0	0	0	1	0	0	2	387	0	0	31	0	0	37	0	0	0	120	0	0	0	1236	0	0	226	36	0	171	64	2	0	0	0	35	0	0	0	1	0
k__Bacteria; p__Proteobacteria; c__Gammaproteobacteria; o__Pseudomonadales; f__Pseudomonadaceae; g__Pseudomonas; s__alcaligenes	827497	1	23	17	0	12	22	7	40	17	0	3	6	24	23	13	8	58	31	5	13	36	8	14	10	11	0	11	1	17	40	6	16	8	25	11	4	0	6	4	13	3	20	11	20	0
k__Bacteria; p__Proteobacteria; c__Gammaproteobacteria; o__Vibrionales; f__Pseudoalteromonadaceae; g__Pseudoalteromonas; s__	830290	18	22	0	59	17	33	1	0	22	44	9	15	10	1	17	2	0	0	7	2	0	0	0	10	1	0	0	3	0	0	0	6	0	2	0	6	0	0	0	0	0	0	13	0	0
k__Bacteria; p__Firmicutes; c__Bacilli; o__Lactobacillales; f__Enterococcaceae; g__Vagococcus; s__	1065974	6	0	0	0	0	2	0	0	12	2	0	0	10	0	3	0	0	0	2	5	0	0	5	3	0	0	0	1	2	0	0	0	0	5	0	15	0	0	0	6	0	0	0	0	0
k__Bacteria; p__Firmicutes; c__Bacilli; o__Bacillales; f__Planococcaceae; g__Lysinibacillus; s__	1084045	30	0	0	0	0	0	0	0	0	0	0	0	13	4	0	0	0	0	0	0	3	0	0	0	0	0	1	0	0	0	0	0	0	0	1	0	0	0	0	0	0	0	2	0	0
k__Bacteria; p__Firmicutes; c__Bacilli; o__Bacillales; f__Staphylococcaceae; g__Staphylococcus; s__	1084865	1	7	0	25	11	2	20	3	17	10	8	5	0	8	10	17	9	12	27	16	6	8	37	28	40	0	1	7	22	16	16	3	36	4	3	3	2	1	4	0	24	4	16	0	19
k__Bacteria; p__Firmicutes; c__Clostridia; o__Clostridiales; f__Clostridiaceae; g__; s__	1104963	4	3	3	17	3	5	2	0	18	0	1	7	9	3	5	0	0	4	0	0	0	16	0	0	0	0	1	0	0	0	0	0	0	0	4	2	0	0	0	0	0	0	0	6	3
k__Bacteria; p__Proteobacteria; c__Alphaproteobacteria; o__Rhizobiales; f__Bradyrhizobiaceae; g__Bradyrhizobium; s__	1105814	0	0	10	1	8	0	12	9	0	2	0	0	0	5	3	0	0	0	0	0	18	13	0	2	0	0	0	3	0	3	2	6	0	3	6	4	0	0	0	2	0	17	0	0	0
k__Bacteria; p__Firmicutes; c__Bacilli; o__Bacillales; f__Bacillaceae; g__Oceanobacillus; s__caeni	1126217	0	10	0	0	0	1	0	0	0	1	0	0	0	0	0	0	0	0	20	0	3	0	0	0	0	0	0	0	0	0	0	0	0	0	0	0	0	0	0	0	0	0	0	0	0
k__Bacteria; p__Cyanobacteria; c__Chloroplast; o__Streptophyta; f__; g__; s__	1131894	12248	11087	12927	11333	11667	13067	11769	13025	10175	12792	13421	11407	13605	11652	14586	12735	13461	12108	12284	12663	12960	13210	13195	12829	11805	13218	12812	12360	12516	14034	13642	12449	12596	12141	14196	12230	13348	11763	10095	11978	12825	12627	14019	12729	14663
k__Bacteria; p__Firmicutes; c__Clostridia; o__Clostridiales; f__Clostridiaceae; g__Clostridium; s__	1140978	0	0	0	13	0	1	0	0	0	0	0	0	0	0	0	0	0	0	0	15	0	0	18	0	0	0	0	13	0	25	0	0	0	0	0	0	0	0	0	0	0	6	0	0	0
k__Bacteria; p__Cyanobacteria; c__Chloroplast; o__Streptophyta; f__; g__; s__	1141758	127	115	137	140	116	142	101	150	95	149	143	114	145	122	208	123	153	126	131	163	153	128	130	148	114	136	101	137	132	113	138	109	116	116	164	144	167	114	169	139	96	127	142	131	149
k__Bacteria; p__Proteobacteria; c__Alphaproteobacteria; o__Rickettsiales; f__mitochondria; g__Victoria; s__amazonica	1646255	13	9	6	8	6	11	7	6	5	1	4	9	5	4	12	5	10	4	6	10	7	11	5	5	4	0	12	9	16	5	12	5	7	9	3	8	15	21	15	6	6	5	4	11	3
k__Bacteria; p__Proteobacteria; c__Alphaproteobacteria; o__Rickettsiales; f__mitochondria; g__Nelumbo; s__nucifera	1646259	593	388	448	621	450	416	620	304	952	375	458	381	440	410	283	519	350	398	364	329	519	352	342	360	298	197	498	314	505	388	391	546	443	487	409	517	535	664	943	638	388	487	376	335	375
k__Bacteria; p__Fusobacteria; c__Fusobacteriia; o__Fusobacteriales; f__Fusobacteriaceae; g__Fusobacterium; s__	1654477	6	0	0	17	0	0	0	2	0	0	1	3	0	6	1	0	0	5	0	0	8	0	23	2	0	0	0	0	0	0	1	16	5	1	0	0	0	13	0	0	0	0	0	0	6
k__Bacteria; p__Cyanobacteria; c__Chloroplast; o__Streptophyta; f__; g__; s__	1793401	23	8	3	11	13	1	9	2	5	3	2	7	10	6	4	9	7	9	6	9	16	25	1	2	8	0	8	6	5	3	10	10	5	8	9	9	8	15	20	11	9	17	5	13	3
k__Bacteria; p__Proteobacteria; c__Gammaproteobacteria; o__Vibrionales; f__Vibrionaceae; g__; s__	1840492	0	0	0	0	0	0	0	0	0	0	0	38	0	0	2	0	0	0	0	0	0	0	8	4	2	1	0	0	0	0	0	0	0	0	0	0	0	0	1	0	0	0	16	5	0
k__Bacteria; p__Proteobacteria; c__Alphaproteobacteria; o__Rickettsiales; f__mitochondria; g__Spirodela; s__polyrhiza	1892252	10	3	7	11	7	1	23	2	2	2	4	7	12	5	5	13	8	3	6	6	15	2	5	5	2	1	4	5	6	24	2	2	5	8	5	5	7	2	12	2	2	17	6	1	0
k__Bacteria; p__Proteobacteria; c__Alphaproteobacteria; o__Rickettsiales; f__mitochondria; g__Zea; s__luxurians	1918929	4	3	6	2	3	5	7	5	4	0	7	2	6	5	11	10	2	4	3	11	8	3	3	0	11	1	4	4	7	3	10	7	1	12	2	2	0	2	4	8	0	2	4	1	5
k__Bacteria; p__Proteobacteria; c__Alphaproteobacteria; o__Rickettsiales; f__mitochondria; g__Hedyosmum; s__arborescens	2057787	7	0	4	1	4	3	3	2	10	2	3	1	1	0	0	9	0	2	2	3	2	1	0	1	3	3	3	0	0	1	1	8	1	3	3	5	3	5	7	11	0	5	3	2	2
k__Bacteria; p__Cyanobacteria; c__Chloroplast; o__Streptophyta; f__; g__; s__	2307137	2	3	3	8	5	7	5	2	1	10	2	5	0	5	9	9	8	5	10	6	6	5	5	5	3	66	8	4	7	7	3	5	5	2	9	3	2	2	5	9	1	3	8	1	8
k__Bacteria; p__Proteobacteria; c__Alphaproteobacteria; o__Rickettsiales; f__mitochondria; g__Citrullus; s__lanatus	2529960	3	3	5	4	4	5	3	3	4	3	4	3	1	2	5	0	2	3	2	1	2	1	1	2	1	0	2	0	2	3	2	2	2	2	0	0	3	5	7	2	3	5	1	2	5
k__Bacteria; p__Cyanobacteria; c__Chloroplast; o__Streptophyta; f__; g__; s__	2653243	2	5	7	1	4	2	2	0	3	1	2	1	4	1	1	2	2	7	1	3	3	3	7	2	0	3	6	5	6	1	7	1	4	1	1	3	2	2	15	2	4	6	1	2	2
k__Bacteria; p__Bacteroidetes; c__Bacteroidia; o__Bacteroidales; f__Prevotellaceae; g__Prevotella; s__	2992307	0	0	0	0	0	0	0	0	0	0	0	0	0	0	0	0	0	0	0	0	0	0	0	0	0	0	0	0	0	0	13	0	2	29	9	3	3	0	1	0	0	0	2	2	0
k__Bacteria; p__Proteobacteria; c__Alphaproteobacteria; o__Rickettsiales; f__mitochondria; g__Lupinus; s__luteus	3225199	19	6	12	21	19	13	36	12	42	12	13	8	5	12	7	18	9	16	6	15	17	6	6	10	6	6	10	8	23	4	7	15	13	21	7	15	23	23	21	29	16	23	10	17	15
k__Bacteria; p__Proteobacteria; c__Alphaproteobacteria; o__Rickettsiales; f__mitochondria; g__Raphanus; s__sativus	3229180	0	0	0	0	0	0	0	8	0	0	7	0	5	6	15	0	0	0	0	0	3	0	0	0	0	0	1	0	0	0	0	0	4	0	4	0	13	0	0	0	0	10	1	0	0
k__Bacteria; p__Proteobacteria; c__Alphaproteobacteria; o__Rickettsiales; f__mitochondria; g__; s__	3339747	7	9	11	12	0	0	0	1	0	1	1	0	0	0	0	0	0	1	0	6	1	3	0	0	0	0	1	0	0	0	3	0	0	1	0	0	1	0	0	6	0	0	0	0	0
k__Bacteria; p__Cyanobacteria; c__Chloroplast; o__Streptophyta; f__; g__; s__	3359884	85	48	63	57	39	67	51	84	37	49	55	63	70	60	68	86	54	57	41	71	71	71	54	54	68	67	52	69	52	62	63	55	64	66	58	68	71	59	50	48	38	50	63	57	80
k__Bacteria; p__Cyanobacteria; c__Chloroplast; o__Streptophyta; f__; g__; s__	4302241	2	5	16	4	14	10	6	7	6	3	9	7	10	4	15	11	22	5	8	10	11	9	23	6	11	5	6	2	5	13	9	2	7	6	10	11	8	11	5	9	6	13	26	11	5
k__Bacteria; p__Firmicutes; c__Bacilli; o__Lactobacillales; f__Lactobacillaceae; g__Lactobacillus; s__	4414257	2	3	4	7	2	5	1	6	0	2	2	2	3	4	3	0	3	3	3	2	2	3	4	2	0	2	2	0	2	5	0	0	2	0	1	0	0	0	2	0	0	0	1	2	0
k__Bacteria; p__Firmicutes; c__Bacilli; o__Lactobacillales; f__Lactobacillaceae; g__Lactobacillus; s__	4416659	29	41	56	10	8	66	0	19	59	32	30	73	29	23	50	41	69	12	15	79	14	35	16	32	21	0	25	20	2	11	162	108	363	108	80	196	68	126	65	78	103	102	160	201	87
k__Bacteria; p__Cyanobacteria; c__Chloroplast; o__Streptophyta; f__; g__; s__	4420570	106	143	81	147	130	117	144	120	114	103	112	159	85	164	93	101	122	161	110	130	89	177	111	186	122	55	191	100	111	145	58	78	71	147	62	119	66	75	81	79	64	74	58	71	52
k__Bacteria; p__Firmicutes; c__Bacilli; o__Lactobacillales; f__Leuconostocaceae; g__Weissella; s__oryzae	4423978	2	0	0	16	0	10	1	5	0	7	0	7	0	8	6	0	0	0	3	7	1	0	0	0	5	0	9	0	1	7	1	0	0	7	0	9	4	0	0	0	0	0	0	3	0
k__Bacteria; p__Fusobacteria; c__Fusobacteriia; o__Fusobacteriales; f__Fusobacteriaceae; g__Cetobacterium; s__	4435370	1	0	2	0	0	16	0	0	0	0	3	0	0	9	0	2	23	0	9	11	5	0	0	7	0	0	0	0	0	0	1	0	0	0	0	5	0	0	2	0	8	0	0	1	0
k__Bacteria; p__Proteobacteria; c__Gammaproteobacteria; o__Vibrionales; f__Vibrionaceae; g__Photobacterium; s__	4452489	6	12	0	5	0	21	24	20	0	0	1	5	0	0	7	1	8	0	0	10	5	0	0	5	2	0	0	8	9	0	1	1	0	0	0	20	0	2	0	0	0	0	8	0	1
k__Bacteria; p__Proteobacteria; c__Alphaproteobacteria; o__Rickettsiales; f__mitochondria; g__Calycanthus; s__floridus	4453317	2	1	0	1	0	0	2	1	1	3	2	2	0	0	1	2	2	2	0	0	0	2	1	2	1	0	1	3	1	2	2	3	1	0	1	1	4	3	3	1	0	2	0	0	0
k__Bacteria; p__Proteobacteria; c__Alphaproteobacteria; o__Rhodobacterales; f__Rhodobacteraceae; g__; s__	4482434	0	0	0	0	0	0	8	0	0	0	0	0	0	0	0	0	0	0	0	0	0	0	160	0	0	0	0	0	0	0	0	0	0	0	0	0	0	0	0	0	0	0	0	0	0
