# Supplementary material for: Effects of hydrolyzed fish protein and autolyzed yeast as substitutes of fishmeal in the gilthead sea bream (Sparus aurata) diet, on fish intestinal microbiome
Source: BMC Vet Res. 2020 Apr 22;16:118. doi: 10.1186/s12917-020-02335-1 (PMC7178574; doi:10.1186/s12917-020-02335-1)
Supplement: Supplementary file 2 — Additional file 2:. List of OTUs significantly influenced by diet. [file 12917_2020_2335_MOESM2_ESM.xlsx]

## Sheet: Foglio1
Additional file 2: List of OTUs significantly influenced by diet.
OTU	Sample in Ctrl group	Sample in FHP group	counts in Ctrl group	counts in FHP group	oddsRatio	lower	upper	fisherP	fisherAdjP	taxonomy
663258	15	5	1821	109	Inf	4.31338	Inf	0.0001999	0.0203898	k__Bacteria; p__Proteobacteria; c__Gammaproteobacteria; o__Alteromonadales; f__Shewanellaceae; g__Shewanella; s__
1104963	13	3	241	67	22.1294	2.89666	310.334	0.000678918	0.0346248	k__Bacteria; p__Firmicutes; c__Clostridia; o__Clostridiales; f__Clostridiaceae; g__; s__
OTU	Sample in AY group	Sample in Ctrl group	counts in AY group	counts in Ctrl group	oddsRatio	lower	upper	fisherP	fisherAdjP	taxonomy
581474	1	15	2	394	Inf	15.2043	Inf	2.06295e-07	2.10421e-05	k__Bacteria; p__Firmicutes; c__Bacilli; o__Lactobacillales; f__Lactobacillaceae; g__Lactobacillus; s__
553352	1	14	1	143	121.768	8.66818	8055.29	2.91392e-06	0.00014861	k__Bacteria; p__Firmicutes; c__Bacilli; o__Lactobacillales; f__Lactobacillaceae; g__Lactobacillus; s__
292057	7	15	63	841	Inf	2.58326	Inf	0.0021989	0.0426576	k__Bacteria; p__Firmicutes; c__Bacilli; o__Lactobacillales; f__Lactobacillaceae; g__Lactobacillus; s__
816147	12	2	256	77	0.0451887	0.00322234	0.345225	0.000678918	0.0178411	k__Bacteria; p__Firmicutes; c__Clostridia; o__Clostridiales; f__Veillonellaceae; g__Megasphaera; s__
830290	4	13	70	684	15.728	2.18347	205.602	0.00250927	0.0426576	k__Bacteria; p__Proteobacteria; c__Gammaproteobacteria; o__Vibrionales; f__Pseudoalteromonadaceae; g__Pseudoalteromonas; s__
2992307	9	0	159	0	0	0	0.299411	0.00069965	0.0178411	k__Bacteria; p__Bacteroidetes; c__Bacteroidia; o__Bacteroidales; f__Prevotellaceae; g__Prevotella; s__
OTU	Sample in AYgroup	Sample in FHP group	counts in AY group	counts in FHP group	oddsRatio	lower	upper	fisherP	fisherAdjP	taxonomy
581474	1	12	2	482	45.1871	4.26804	2505.23	0.000115732	0.00590231	k__Bacteria; p__Firmicutes; c__Bacilli; o__Lactobacillales; f__Lactobacillaceae; g__Lactobacillus; s__
553352	1	12	1	120	45.1871	4.26804	2505.23	0.000115732	0.00590231	k__Bacteria; p__Firmicutes; c__Bacilli; o__Lactobacillales; f__Lactobacillaceae; g__Lactobacillus; s__
816147	12	2	256	9	0.0451887	0.00322234	0.345225	0.000678918	0.0142729	k__Bacteria; p__Firmicutes; c__Clostridia; o__Clostridiales; f__Veillonellaceae; g__Megasphaera; s__
573214	11	1	154	17	0.030718	0.000572154	0.310931	0.000483969	0.0142729	k__Bacteria; p__Firmicutes; c__Bacilli; o__Lactobacillales; f__Lactobacillaceae; g__Lactobacillus; s__
656889	12	3	235	13	0.0708589	0.00718503	0.474384	0.00281433	0.0410088	k__Bacteria; p__Proteobacteria; c__Gammaproteobacteria; o__Enterobacteriales; f__Enterobacteriaceae; g__Erwinia; s__
2992307	9	0	159	0	0	0	0.299411	0.00069965	0.0142729	k__Bacteria; p__Bacteroidetes; c__Bacteroidia; o__Bacteroidales; f__Prevotellaceae; g__Prevotella; s__
586968	11	2	78	25	0.0635807	0.00486376	0.457987	0.00250927	0.0410088	k__Bacteria; p__Firmicutes; c__Bacilli; o__Lactobacillales; f__Lactobacillaceae; g__Lactobacillus; s__
